# Supplementary material for: Long-term outcomes of co-administration of CD19 and CD22 CAR-T cell therapy in pediatric patients with relapsed/refractory Philadelphia chromosome-positive acute lymphoblastic leukemia
Source: Front Med (Lausanne). 2026 Apr 10;13:1815353. doi: 10.3389/fmed.2026.1815353 (PMC13105937; doi:10.3389/fmed.2026.1815353)
Supplement: Supplementary file 2 [file Table_3.XLSX]

## Sheet: Sheet1
Supplementary table 3: molecular response for patients
Patient ID	Fusion proteins BCR::ABL1	CAR-T infusion	BCR::ABL1 post CAR-T (%)	Monitoring time	BCR::ABL1 post CAR-T (%)	Monitoring time	BCR::ABL1 post CAR-T (%)	Monitoring time	BCR::ABL1 post CAR-T (%)	Monitoring time	BCR::ABL1 post CAR-T (%)	Monitoring time	TKIs post CAR-T	TKIs duration (M)	Disease status (1month)
Pt01	p190	2021.06.03	0	2021.6.11	0	2021.12.10	0	2024.7.18	0	2024.9.11			DA,PO	11.35	CMR
#Pt02	p190	2021.08.15	0.0076	2021.8.24	0.006679	2021.10.21	0.000845	2024.8.6					PO	0.16	/
*Pt03	P210	2019.11.14											PO	36	N/A
Pt04	p210	2021.06.15	0	2021.6.23	0	2021.08.19	0	2024.9.23					DA	21.5	CMR
Pt05	p190	2021.09.29	0	2021.10.06	0	2024.03.08							/	/	CMR
*Pt06	p190	2020.11.28	0	2022.11.24									/	/	N/A
Pt07	p190	2020.11.22	0	2020.12.22	0.007881	2021.4.19	0	2021.8.31	0	2021.11.30	0.194	2022.01.26	DA,PO	2.69	CMR
Pt08	p190	2021.06.16	0	2021.07.16	0	2021.09.16	0	2025.04.01					DA	52.6	CMR
*Pt09	p190	2021.01.20	0	2021.4.22	0.000118	2022.12.5	0	2024.7.24					DA	1	N/A
Pt10	P190	2020.12.27	0	2021.01.27	0.0019	2022.2.7	0	2022.7.29					DA	6	CMR
Pt11	p210	2020.10.27	0	2020.11.27	0	2021.1.27	0	2021.03.11	0	2025.7.3			/	/	CMR
#Pt12	p210	2020.10.07	positive	2020.11.23	positive	2023.12.28	0	2025.06.10					DA,PO	42	/
TKIs : Tyrosine Kinase Inhibitors ; DA ：Dasatinib, PO : Ponatinib; / : None; N/A: not avaiable; CMR: Complete molecular remission. *Pt03 : Following bridging transplantation and 3 years of ponatinib maintenance therapy, BCR::ABL1 monitoring from another hospital was consistently negative per family report (detailed results unavailable). *Pt06: The patient discontinued regular BCR::ABL1 monitoring…
