# Supplementary material for: Long-term outcomes of co-administration of CD19 and CD22 CAR-T cell therapy in pediatric patients with relapsed/refractory Philadelphia chromosome-positive acute lymphoblastic leukemia
Source: Front Med (Lausanne). 2026 Apr 10;13:1815353. doi: 10.3389/fmed.2026.1815353 (PMC13105937; doi:10.3389/fmed.2026.1815353)
Supplement: Supplementary file 3 [file Table_4.XLSX]

## Sheet: Sheet1
Supplementary table 4: Salvage therapy details for relapsed patients
Patient ID	CAR-T infusion	Relapse1 post CAR-T	Tissue involvement of Relapse	Secondary CAR-T	TKI	Chemotherapy	HSCT	Diseas Status	Relapse2 post CAR-T	Tissue involvement of Relapse	Third CAR-T	TKI	Chemotherapy	HSCT	Diseas Status	Relapse3 post CAR-T	Tissue involvement of Relapse	Fourth CAR-T	TKI	Chemotherapy	HSCT	Diseas Status
Pt01	2021.6.3	2022.02.14	CNS	CD19/CD22 CAR-T	/	/	/	CHR2	2022.05.09	CNS	/	Dasatinib Ponatinib	DVDP	/	CHR3	2024.3.19	CNS	CD22/CD72 CAR-T	/	/	MMUD, HLA 8/10	CHR4
Pt02	2021.8.15	2022.05.16	CNS BM	CD19/CD22 CAR-T	Ponatinib	DVP	/	CHR2	2022.07.29	CNS	CD19/CD22 CAR-T	/	/	/	CHR3
Pt04	2021.6.15	2022.06.04	EMD(skin)	*CD19/CD22 CAR-T	Dasatinib	Vinorebine	MUD, HLA10/10	CHR2
Pt07	2020.11.22	2021.02.03	BM	CD19/CD22 CAR-T	Dasatinib	FLAG	/	NR	/	BM	#CD22CAR-T	Ponatinib	/	MMUD,HLA16/18	CHR2	2022.2.14	BM	#CD19/CD22 CAR-T	Ponatinib	/	/	Died
TKI:Tyrosine Kinase Inhibitor, HSCT: hematopoietic stem cell transplantation; CNS: central nervous system; BM :Bone marrow; EMD: extramedullary disease; DVDP: Dexamethasone,Vincristine,Daunorubicin,Pegaspargase; MMUD: Mismatched Unrelated Donor; DVP: Dexamethasone, Vincristine, Pegaspargase; MUD: Matched Unrelated Donor; FLAG: Fludarabine,Ara-C,G-CSF; CHR: complete hematology remission; NR: not r…
